# Supplementary material for: Spin Glass State and Griffiths Phase in van der Waals Ferromagnetic Material Fe5GeTe2
Source: Nanomaterials (Basel). 2024 Dec 27;15(1):19. doi: 10.3390/nano15010019 (PMC11723351; doi:10.3390/nano15010019)
Supplement: Supplementary file 1 [file nanomaterials-15-00019-s001.zip]

Archive with 1 entries (1 files):
- nanomaterials-3338649-supplementary.pdf
